# Supplementary material for: An examination of force maps targeted at orientation interactions in moving groups
Source: PLoS One. 2023 Sep 7;18(9):e0286810. doi: 10.1371/journal.pone.0286810 (PMC10484433; doi:10.1371/journal.pone.0286810)
Supplement: S1 Data — (ZIP) [file pone.0286810.s001.zip]

Archive with 9 entries (9 files):
- alignmentplot_area_anaiysiscode.m
- couzin_2d_modelcode.m
- ForceMap_angulardifference_distance.m
- ForceMap_angulardifference_xy.m
- ODE_modelcode.m
- ODE_modelcode_RKfunction.m
- turningresponse_plotter.m
- vicsek_reflectiveboundary_modelcode.m
- vicseknoboundary_modelcode.m
