# Supplementary material for: An examination of force maps targeted at orientation interactions in moving groups
Source: PLoS One. 2023 Sep 7;18(9):e0286810. doi: 10.1371/journal.pone.0286810 (PMC10484433; doi:10.1371/journal.pone.0286810)
Supplement: S1 Data — (ZIP) [file pone.0286810.s001.zip › couzin_2d_modelcode.m]

clear all
close all

N=25; % # of particles
Tmax=1000;
R=14;%radius of the total zone
speed=3; % constant speed 
L=sqrt(2)*R; %length square box
x=(2*L).*rand(1,N)-L;
y=(2*L).*rand(1,N)-L;
% u=speed.*rand(1,N);
% v=speed.*rand(1,N);
theta_temp=(2*pi)*rand(1,N);
u=speed*cos(theta_temp);
v=speed*sin(theta_temp);

c=NaN(2,N,Tmax+1);
vel=NaN(2,N,Tmax+1);

c(:,:,1)=[x;y];%position vector
vel(:,:,1)=[u;v];% velocity vector

noise=0.1;
dt=0.1; % time step increment
radius_zor=1;%radius of zone of replusion
radius_zoo=6;% radius of zone of orientation
radius_zoa=R;% radius of zone of attraction
Theta=(40/180)*pi;% turning rate -- turn this off by setting Theta=Inf;
alpha=(270/180)*pi;% blind angle -- turn this off by setting alpha=2*pi;

maxturncounter=NaN(Tmax,N);

% p_group=NaN(1,Tmax);
% m_group=NaN(1,Tmax);

for t=1:Tmax
    %evaluate unit vector for velocity (diection of motion)
    norm_v=NaN(1,N);
    vel_hat=NaN(2,N);
    for i=1:N
        norm_v(:,i)=sqrt(vel(1,i,t)^2+vel(2,i,t)^2);
        vel_hat(:,i)=[vel(1,i,t);vel(2,i,t)]*(1/norm_v(:,i));
    end
    %vector in the direction of neigbours (r)
    rx=NaN(N,N);
    ry=NaN(N,N);
    for i=1:N
        for j=1:N
            rx(i,j)= c(1,j,t)-c(1,i,t);
            ry(i,j)= c(2,j,t)-c(2,i,t);
        end
    end

    norm_r=NaN(N,N);
    rx_hat=NaN(N,N);
    ry_hat=NaN(N,N);
    for i=1:N
        for j=1:N
            norm_r(i,j)=sqrt(rx(i,j)^2+ry(i,j)^2);
            rx_hat(i,j)=rx(i,j)./norm_r(i,j);
            ry_hat(i,j)=ry(i,j)./norm_r(i,j);   
        end
    end
    r_hat=[rx_hat;ry_hat];
    % find the angle between each particle
    dottemp=NaN(N,N);
    theta_btw_particles=NaN(N,N);
    for i=1:N
        for j=1:N
            dottemp(i,j)=(vel_hat(1,i).*rx_hat(i,j)+vel_hat(2,i).*ry_hat(i,j));
            if dottemp(i,j)>1
                dottemp(i,j)=1;
            elseif dottemp(i,j)<-1
                dottemp(i,j)=-1;
            end
            theta_btw_particles(i,j)=acos(dottemp(i,j));
        end
    end
    
    %find all particals in the vision
    vision=(theta_btw_particles<=alpha/2);
    %minimum distance between particles
    mindist=norm_r;

    %find particles within each zones
    zor_particle=(mindist<=radius_zor)&(mindist~=0);
    zoo_particle=(mindist>radius_zor)&(mindist<=radius_zoo)&(mindist~=0);
    zoa_particle=(mindist>radius_zoo)&(mindist<=radius_zoa)&(mindist~=0);
    %intersection of particles in the vision and particles within each zone
    direction=NaN(2,N);
    norm_direction=NaN(1,N);
    direction_hat=NaN(2,N);
    for i=1:N
        zor=find((zor_particle(i,:))==1);
        zoo=find((zoo_particle(i,:)+vision(i,:))==2);
        zoa=find((zoa_particle(i,:)+vision(i,:))==2);
        %set the expected direction for zones zor, zoo, zoa, zoo&zoa
        if~isempty(zor)
            d_zor=zeros(2,length(zor));
            d_zor(1,:)=rx_hat(i,zor);
            d_zor(2,:)=ry_hat(i,zor);
            zor_direction=-sum(d_zor,2);
            direction(:,i)=zor_direction;
        elseif~isempty(zoo)&&isempty(zoa)&&isempty(zor)
            zoo_direction=sum(vel_hat(:,zoo),2);
            direction(:,i)= zoo_direction;
        elseif ~isempty(zoa)&&isempty(zoo)&&isempty(zor)
            d_zoa=zeros(2,length(zoa));
            d_zoa(1,:)=rx_hat(i,zoa);
            d_zoa(2,:)=ry_hat(i,zoa);
            zoa_direction=sum(d_zoa,2);
            direction(:,i)=zoa_direction;
        elseif ~isempty(zoa)&&~isempty(zoo)&&isempty(zor)
            d_zoa=zeros(2,length(zoa));
            d_zoa(1,:)=rx_hat(i,zoa);
            d_zoa(2,:)=ry_hat(i,zoa);
            zoa_direction=sum(d_zoa,2);
            zoo_direction=sum(vel_hat(:,zoo),2);
            direction(:,i)=(zoa_direction+zoo_direction)./2;
        elseif isempty(zor) && isempty(zoo) && isempty(zoa)
            direction(:,i)= vel_hat(:,i);
        end
    end
    for i=1:N
        norm_direction(:,i)=sqrt(direction(1,i)^2+direction(2,i)^2);
        direction_hat(:,i)=[direction(1,i);direction(2,i)]*(1/norm_direction(:,i));
    end
    
    
    % add noise
    direction_noise=NaN(2,N);
    norm_direction_noise=NaN(1,N);
    direction_noise_hat=NaN(2,N);
    noise_x=noise*randn(1,N);
    noise_y=noise*randn(1,N);
    noise_matrix=[noise_x;noise_y];
    for i=1:N
        direction_noise(:,i)=[direction_hat(1,i)+noise_matrix(1,i);direction_hat(2,i)+noise_matrix(2,i)];
        norm_direction_noise(:,i)=sqrt(direction_noise(1,i)^2+direction_noise(2,i)^2);
        direction_noise_hat(:,i)=[direction_noise(1,i);direction_noise(2,i)].*(1/norm_direction_noise(:,i));
    end
    
    %calculate angle between the direction particle is facing with the final preferred direction
    dottemp=dot(vel_hat, direction_noise_hat);
    dtgt1=find(dottemp>1);
    dottemp(dtgt1)=1;
    dtltm1=find(dottemp<-1);
    dottemp(dtltm1)=-1;
    beta=acos(dottemp);
    
    final_direction=NaN(2,N);
    a=NaN(2,N);
    norm_a=NaN(1,N);
    a_hat=NaN(2,N);
    for i=1:N
        if beta(:,i)<=Theta*dt
            final_direction(:,i)= direction_noise_hat(:,i);
            maxturncounter(t,i)=0;
        elseif beta(:,i)>Theta*dt
            a(:,i)= direction_noise_hat(:,i)-((vel_hat(:,i))*dot(vel_hat(:,i), direction_noise_hat(:,i)));
            
            norm_a(:,i)=sqrt(a(1,i)^2+a(2,i)^2);
            
            a_hat(:,i)=a(:,i).*(1/norm(a(:,i)));
            
            final_direction(:,i)=vel_hat(:,i).*cos(Theta*dt)+a_hat(:,i).*sin(Theta*dt);
            maxturncounter(t,i)=1;
        end
    end  
     
     
    %update
    c(:,:,t+1)=c(:,:,t)+dt*speed*final_direction;
    vel(:,:,t+1)=speed*final_direction; 
end

maxturnprop=sum(maxturncounter,2)./N;

for t=1:Tmax
    x_max(t)=max(c(1,:,t));
    x_min(t)=min(c(1,:,t));
    y_max(t)=max(c(2,:,t));
    y_min(t)=min(c(2,:,t));

end

min_x=min(x_min);
max_x=max(x_max);
min_y=min(y_min);
max_y=max(y_max);


for i=1:N
    for t=1:Tmax
     xmat(i,t)=c(1,i,t);   
     ymat(i,t)=c(2,i,t);    
  
    end
end


figure(1)
for t=1:Tmax
    quiver(c(1,:,t),c(2,:,t),vel(1,:,t),vel(2,:,t),0.2,'r','filled')
   
    axis([min_x max_x min_y max_y])
  
     pause(0.1)
end

 save('couzin_swarm_31')
