# Supplementary material for: An examination of force maps targeted at orientation interactions in moving groups
Source: PLoS One. 2023 Sep 7;18(9):e0286810. doi: 10.1371/journal.pone.0286810 (PMC10484433; doi:10.1371/journal.pone.0286810)
Supplement: S1 Data — (ZIP) [file pone.0286810.s001.zip › ForceMap_angulardifference_distance.m]

clear all;close all;clc
tic
datain{1}=load('4NL7eta01R1vicseknoboundary_1'); 
 datain{2}=load('4NL7eta01R1vicseknoboundary_2'); 
 datain{3}=load('4NL7eta01R1vicseknoboundary_3');
 datain{4}=load('4NL7eta01R1vicseknoboundary_4');
 datain{5}=load('4NL7eta01R1vicseknoboundary_5');
 datain{6}=load('4NL7eta01R1vicseknoboundary_6');
 datain{7}=load('4NL7eta01R1vicseknoboundary_7');
 datain{8}=load('4NL7eta01R1vicseknoboundary_8');
 datain{9}=load('4NL7eta01R1vicseknoboundary_9');
 datain{10}=load('4NL7eta01R1vicseknoboundary_10');
 datain{11}=load('4NL7eta01R1vicseknoboundary_11'); 
 datain{12}=load('4NL7eta01R1vicseknoboundary_12'); 
 datain{13}=load('4NL7eta01R1vicseknoboundary_13');
 datain{14}=load('4NL7eta01R1vicseknoboundary_14');
 datain{15}=load('4NL7eta01R1vicseknoboundary_15');
 datain{16}=load('4NL7eta01R1vicseknoboundary_16');
 datain{17}=load('4NL7eta01R1vicseknoboundary_17');
 datain{18}=load('4NL7eta01R1vicseknoboundary_18');
 datain{19}=load('4NL7eta01R1vicseknoboundary_19');
 datain{20}=load('4NL7eta01R1vicseknoboundary_20');
  datain{21}=load('4NL7eta01R1vicseknoboundary_21'); 
 datain{22}=load('4NL7eta01R1vicseknoboundary_22'); 
 datain{23}=load('4NL7eta01R1vicseknoboundary_23');
 datain{24}=load('4NL7eta01R1vicseknoboundary_24');
 datain{25}=load('4NL7eta01R1vicseknoboundary_25');
 datain{26}=load('4NL7eta01R1vicseknoboundary_26');
 datain{27}=load('4NL7eta01R1vicseknoboundary_27');
 datain{28}=load('4NL7eta01R1vicseknoboundary_28');
 datain{29}=load('4NL7eta01R1vicseknoboundary_29');
 datain{30}=load('4NL7eta01R1vicseknoboundary_30');

 
nfiles=length(datain);
dt=datain{1}.dt;
bl=50;
for jj=1:nfiles
    xmatcell{jj}=datain{jj}.xmat;
    ymatcell{jj}=datain{jj}.ymat;
end
dtref=dt;
speed_aggregate=[];%assign empty array form storing speed
waith=waitbar(0,'Constructing plots...');
waitcounter=0;
for ii = 1:nfiles
    x(:,:,ii)=xmatcell{ii};
    y(:,:,ii)=ymatcell{ii};
    [nfish,nframesin]=size(x(:,:,ii));

    u(:,:,ii)=(x(:,2:end,ii)-x(:,1:end-1,ii))./dtref;
    v(:,:,ii)=(y(:,2:end,ii)-y(:,1:end-1,ii))./dtref;
    
    speed(:,:,ii)=sqrt(u(:,:,ii).^2+v(:,:,ii).^2);
    %store speed for each particle for each time step
    for jj=1:nfish
        speed_aggregate=[speed_aggregate speed(jj,:,ii)];  
    end
    changeinspeed(:,:,ii)=(speed(:,2:end,ii)-speed(:,1:end-1,ii))./dtref;
    
    grouporientx1(:,:,ii)=u(:,:,ii)./speed(:,:,ii); %x component of unit vector
    grouporienty1(:,:,ii)=v(:,:,ii)./speed(:,:,ii); %y component of unit vector
    
    [speedeq0_r,speedeq0_c]=find(speed(:,:,ii)==0); % row and column index for zero speed
    nspeedeq0=length(speedeq0_r);
    for jj=1:nspeedeq0
        grouporientx1(speedeq0_r(jj),speedeq0_c(jj),ii)=NaN;
        grouporienty1(speedeq0_r(jj),speedeq0_c(jj),ii)=NaN;
    end

%     angle between individual i@time t and i@ time t+1
    dottemp=grouporientx1(:,1:end-1,ii).*grouporientx1(:,2:end,ii)+grouporienty1(:,1:end-1,ii).*grouporienty1(:,2:end,ii);
    dtgt1=find(dottemp>1);
    dottemp(dtgt1)=1;
    dtltm1=find(dottemp<-1);
    dottemp(dtltm1)=-1;
    
    unsigned_angle(:,:,ii)=acos(dottemp);
    
    clear signed_angle
    %checking whether individual lie left or right of individual i
    for jj=1:nfish
        xyz1=[grouporientx1(jj,1:end-1,ii);grouporienty1(jj,1:end-1,ii);zeros(1,nframesin-2)];
        xyz2=[grouporientx1(jj,2:end,ii);grouporienty1(jj,2:end,ii);zeros(1,nframesin-2)];
        cross_12=cross(xyz1,xyz2);
        nangles=length(grouporientx1(jj,:,ii))-1;
        for kk=1:nangles
            if sign(cross_12(3,kk))~=0
                signed_angle(jj,kk,ii)=sign(cross_12(3,kk))*unsigned_angle(jj,kk,ii);
            else
                signed_angle(jj,kk,ii)=unsigned_angle(jj,kk,ii);
            end
        end
    end
    %converting radians to degree
    turningspeed(:,:,ii)=(180/pi)*signed_angle(:,:,ii)./dtref;
    
    %jj is the focal individual and kk is all other individual surrounding
    %jj
    for jj=1:nfish
        for kk=1:nfish
            if jj~=kk
                clear jjtokkx jjtokky jjtokkxhat jjtokkyhat iids
                
                iids=sqrt((x(kk,:,ii)-x(jj,:,ii)).^2+(y(kk,:,ii)-y(jj,:,ii)).^2);
                
                jjtokkx=x(kk,:,ii)-x(jj,:,ii);
                jjtokky=y(kk,:,ii)-y(jj,:,ii);
                
                jjtokkxhat=jjtokkx./iids;
                jjtokkyhat=jjtokky./iids;
                % angle btw vector focal individual jj to neighbour kk with the direction vector grouporient
                dottemp=jjtokkxhat(1:end-1).*grouporientx1(jj,:,ii)+jjtokkyhat(1:end-1).*grouporienty1(jj,:,ii); 
                dtgt1=find(dottemp>1);
                dottemp(dtgt1)=1;
                dtltm1=find(dottemp<-1);
                dottemp(dtltm1)=-1;
                unsignedangle_jjtokk=acos(dottemp);
                
                clear signlist
                for ll=1:nframesin-1
                    atemp=[grouporientx1(jj,ll,ii) grouporienty1(jj,ll,ii) 0];
                    btemp=[jjtokkxhat(ll) jjtokkyhat(ll) 0];
                    crosstemp=cross(atemp,btemp);
                    signlist(ll)=sign(crosstemp(3));
                end
                % check whether neibhours are left or right of the direction of focal individual
                clear signedangle_jjtokk
                for ll=1:nframesin-1
                    if signlist(ll)~=0
                        signedangle_jjtokk(ll)=signlist(ll)*unsignedangle_jjtokk(ll);
                    else
                        signedangle_jjtokk(ll)=unsignedangle_jjtokk(ll);
                    end
                end
                xrel_jjtokk((jj-1)*nfish+kk,:,ii)=iids(1:end-1).*cos(signedangle_jjtokk);
                yrel_jjtokk((jj-1)*nfish+kk,:,ii)=iids(1:end-1).*sin(signedangle_jjtokk);
                
                %Relative directions of motion
                dottemp=grouporientx1(jj,:,ii).*grouporientx1(kk,:,ii)+grouporienty1(jj,:,ii).*grouporienty1(kk,:,ii);
                dtgt1=find(dottemp>1);
                dottemp(dtgt1)=1;
                dtltm1=find(dottemp<-1);
                dottemp(dtltm1)=-1;
                unsignedinternalangle_twosided=acos(dottemp);
                
                clear signlist_jjtokk
                for ll=1:nframesin-1
                    atemp=[grouporientx1(jj,ll,ii) grouporienty1(jj,ll,ii) 0];
                    btemp=[grouporientx1(kk,ll,ii) grouporienty1(kk,ll,ii) 0];
                    crosstemp=cross(atemp,btemp);
                    signlist_jjtokk(ll)=sign(crosstemp(3));
                end
                
              
                for ll=1:nframesin-1
                    if signlist_jjtokk(ll)~=0
                        signedinternalangle_jjtokk((jj-1)*nfish+kk,ll,ii)=signlist_jjtokk(ll)*unsignedinternalangle_twosided(ll);
                    else
                        signedinternalangle_jjtokk((jj-1)*nfish+kk,ll,ii)=unsignedinternalangle_twosided(ll);
                    end
                end
            elseif jj==kk
                xrel_jjtokk((jj-1)*nfish+kk,:,ii)=NaN(1,nframesin-1);
                yrel_jjtokk((jj-1)*nfish+kk,:,ii)=NaN(1,nframesin-1);
                signedinternalangle_jjtokk((jj-1)*nfish+kk,:,ii)=NaN(1,nframesin-1);
             end 
        end
    end
    
    waitcounter=waitcounter+1;
    waitbar(waitcounter/nfiles,waith)
end
radius=sqrt(xrel_jjtokk.^2+yrel_jjtokk.^2);
close(waith)

for ii=1:nfiles
    for jj=1:nfish
        for kk=1:nfish
            bigspeedarray((jj-1)*nfish+kk,:,ii)=speed(jj,1:nframesin-2,ii);
            bigchangeinspeedarray((jj-1)*nfish+kk,:,ii)=changeinspeed(jj,1:nframesin-2,ii);
            bigturningspeedarray((jj-1)*nfish+kk,:,ii)=turningspeed(jj,1:nframesin-2,ii);
        end
    end
end

binleft=0:0.0625:3;
binright=binleft+0.25;
nbins=length(binleft);
bincentres=(binleft+binright)./2;

speedbinleft=-pi:pi/24:pi-(pi/6);
speedbinright=speedbinleft+(pi/6);
nspeedbins=length(speedbinleft);
speedbincentres=(speedbinleft+speedbinright)./2;

[xgrid,ygrid]=meshgrid(bincentres,speedbincentres);

control_Aturningresponsemap=NaN(nspeedbins,nbins);


for kk=1:nbins
    for ll=1:nspeedbins
        control_Aturningresponsemapcell{ll,kk}=[];
        
    end
end


% for kk=1:nbins
%     for ll=1:nspeedbins
%         control_Atscell_x{kk,ll}=[];
%         control_Atscell_y{kk,ll}=[];
%     end
% end
   
for ii=1:nfiles

      thisbigts=bigturningspeedarray(:,:,ii);

            for mm=1:nbins
                for ss=1:nspeedbins
                    thiscell=find(radius(:,1:end-1,ii)>binleft(mm)&radius(:,1:end-1,ii)<=binright(mm)&signedinternalangle_jjtokk(:,1:end-1,ii)>speedbinleft(ss)&signedinternalangle_jjtokk(:,1:end-1,ii)<=speedbinright(ss));

                    ts_set=thisbigts(thiscell);
                    finitets=find(isfinite(ts_set)==1);
                    satiatedturningresponse_temp=control_Aturningresponsemapcell{ss,mm};
                    control_Aturningresponsemapcell{ss,mm}=[satiatedturningresponse_temp; ts_set(finitets)];

                end
            end
             
end


for kk=1:nbins
    for ss=1:nspeedbins
        
        tstemp_l=control_Aturningresponsemapcell{ss,kk};
        control_Aturningresponsemap(ss,kk)=mean(tstemp_l);
        tstemp_save{ss,kk}=tstemp_l;
    end
end

maxabsturningcontrol_A=max(max(abs(control_Aturningresponsemap)));
maxabsturning=maxabsturningcontrol_A;

    figure(8);clf;hold on
    surf(xgrid,ygrid,control_Aturningresponsemap)
    xlabel('Radius(units)','FontName','Times New Roman','Interpreter','Latex')
    ylabel('Angular difference(radians)','FontName','Times New Roman','Interpreter','Latex')
%     title({'Turning speed'},'FontName','Times New Roman')
    set(gca,'FontName','Times New Roman')
    axis equal
    axis([binleft(1) binright(end) speedbinleft(1) speedbinright(end)])
    vaxis=axis;
    textx=vaxis(1)+0.05*(vaxis(2)-vaxis(1));
    texty=vaxis(3)+0.9*(vaxis(4)-vaxis(3));
    view(2)
    caxis([-maxabsturning maxabsturning])
    shading interp
    cb=colorbar;
    ylabel(cb,{'Turning speed (degrees/s)'},'FontName','Times New Roman')
    set(cb,'FontName','Times New Roman')
    box on
    colormap('jet')
    figname='figure8';
    savefig(figname);


print -djpeg100 -opengl -r600 radiusturningspeed_heatmap_all_AF_B


save('thissimulationvelbinTS_plot');
toc
