# Supplementary material for: An examination of force maps targeted at orientation interactions in moving groups
Source: PLoS One. 2023 Sep 7;18(9):e0286810. doi: 10.1371/journal.pone.0286810 (PMC10484433; doi:10.1371/journal.pone.0286810)
Supplement: S1 Data — (ZIP) [file pone.0286810.s001.zip › ODE_modelcode.m]

clear all;
close all;
% for t=1:10
global alpha beta Ca Cr l_A l_R
tic
tspan=0:0.1:1000;
nt=length(tspan);
dt=0.1;
alpha=0.07;
beta=0.05;
Ca=20;
Cr=50;
l_A=100;
l_R=2;
N=10; % number of particles
speed=sqrt(alpha/beta);
L=100;
%construct variable vector
x=L*rand(N,1);
y=L*rand(N,1);
randdirection=2*pi*rand(N,1);
u=speed*cos(randdirection);
v=speed*sin(randdirection);

variables=[];
for i=1:N
    variables=[variables;x(i);y(i);u(i);v(i)];
end
all_variables=NaN(4*N,nt);
all_variables(:,1)=variables;

for n=1:nt-1
   k1=dt*Canizomotion(tspan(n),all_variables(:,n));
   k2=dt*Canizomotion(tspan(n)+0.5*dt,all_variables(:,n)+0.5*k1);
   k3=dt*Canizomotion(tspan(n)+0.5*dt,all_variables(:,n)+0.5*k2);
   k4=dt*Canizomotion(tspan(n)+dt,all_variables(:,n)+k3);
   all_variables(:,n+1)=all_variables(:,n)+(1/6)*(k1+2*k2+2*k3+k4);
end
ntimesteps=length(tspan);
x_out=NaN(N,ntimesteps);
y_out=NaN(N,ntimesteps);
u_out=NaN(N,ntimesteps);
v_out=NaN(N,ntimesteps);


for i=1:N
    x_out(i,:)=all_variables(1+(i-1)*4,:);
    y_out(i,:)=all_variables(2+(i-1)*4,:);
    u_out(i,:)=all_variables(3+(i-1)*4,:);
    v_out(i,:)=all_variables(4+(i-1)*4,:);
 end


figure(1)

xmax=max(max(x_out));
xmin=min(min(x_out));
ymax=max(max(y_out));
ymin=min(min(y_out));

%plot
for t=1:ntimesteps
    quiver(x_out(:,t),y_out(:,t),u_out(:,t),v_out(:,t),0.3,'r','filled')
    axis equal
    axis([xmin xmax ymin ymax])
    pause(0.01);    
end
% end
save('10particlecanizo_65')
toc
