# Supplementary material for: An examination of force maps targeted at orientation interactions in moving groups
Source: PLoS One. 2023 Sep 7;18(9):e0286810. doi: 10.1371/journal.pone.0286810 (PMC10484433; doi:10.1371/journal.pone.0286810)
Supplement: S1 Data — (ZIP) [file pone.0286810.s001.zip › turningresponse_plotter.m]

close all;clear all;clc

load('thissimulationvelbin.mat')

nvert=length(speedbincentres);

alphabet1='ABCDEF';

figure(1);clf;hold on
for ss=1:6
    subplot(3,2,ss);hold on
    surf(xgrid,ygrid,control_Aturningresponsemap(:,:,ss))
    %[xbin,ybin,zbin]=meshgrid(bincentres,bincentres,speedbincentres);
    % xslice=[0 bincentres(end)];
    % yslice=[0 bincentres(end)];
    % zslice=[speedbincentres(1) 0];
    % slice(xbin,ybin,zbin,control_Aturningresponsemap,xslice,yslice,zslice)
    xlabel('x (units)','FontName','Times New Roman','Interpreter','Latex')
    ylabel('y (units)','FontName','Times New Roman','Interpreter','Latex')
    %zlabel('Angular difference (radians)','FontName','Times New Roman','Interpreter','Latex')
    title({['Turning speed, angular difference in (' num2str(speedbinleft(ss)) ', ' num2str(speedbinright(ss)) ']']},'FontName','Times New Roman')
    set(gca,'FontName','Times New Roman')
    axis equal
    axis([binleft(1) binright(end) binleft(1) binright(end) -maxabsturning-10 maxabsturning+10])
    vaxis=axis;
    textx=vaxis(1)+0.05*(vaxis(2)-vaxis(1));
    texty=vaxis(3)+0.9*(vaxis(4)-vaxis(3));
    text(textx,texty,maxabsturning+10,alphabet1(ss),'FontName','Times New Roman','FontWeight','Bold','Color','k')
    view(2)
    caxis([-maxabsturning maxabsturning])
    %caxis([-300 300])
    shading interp
    cb=colorbar;
    ylabel(cb,{'Change in angle','/time (degrees/s)'},'FontName','Times New Roman')
    set(cb,'FontName','Times New Roman')
    box on
    colormap('jet')
end
figname='fig1';
savefig(figname);
figure(2);clf;hold on
for ss=1:6
    subplot(3,2,ss);hold on
    surf(xgrid,ygrid,control_Aturningresponsemap(:,:,ss+6))
    %[xbin,ybin,zbin]=meshgrid(bincentres,bincentres,speedbincentres);
    % xslice=[0 bincentres(end)];
    % yslice=[0 bincentres(end)];
    % zslice=[speedbincentres(1) 0];
    % slice(xbin,ybin,zbin,control_Aturningresponsemap,xslice,yslice,zslice)
    xlabel('x (units)','FontName','Times New Roman','Interpreter','Latex')
    ylabel('y (units)','FontName','Times New Roman','Interpreter','Latex')
    %zlabel('Angular difference (radians)','FontName','Times New Roman','Interpreter','Latex')
    title({['Turning speed, angular difference in (' num2str(speedbinleft(ss+6)) ', ' num2str(speedbinright(ss+6)) ']']},'FontName','Times New Roman')
    set(gca,'FontName','Times New Roman')
    axis equal
    axis([binleft(1) binright(end) binleft(1) binright(end) -maxabsturning-10 maxabsturning+10])
    vaxis=axis;
    textx=vaxis(1)+0.05*(vaxis(2)-vaxis(1));
    texty=vaxis(3)+0.9*(vaxis(4)-vaxis(3));
    text(textx,texty,maxabsturning+10,alphabet1(ss),'FontName','Times New Roman','FontWeight','Bold','Color','k')
    view(2)
    caxis([-maxabsturning maxabsturning])
    %caxis([-300 300])
    shading interp
    cb=colorbar;
    ylabel(cb,{'Change in angle','/time (degrees/s)'},'FontName','Times New Roman')
    set(cb,'FontName','Times New Roman')
    box on
    colormap('jet')
end
figname='fig2';
savefig(figname);
