# Supplementary material for: An examination of force maps targeted at orientation interactions in moving groups
Source: PLoS One. 2023 Sep 7;18(9):e0286810. doi: 10.1371/journal.pone.0286810 (PMC10484433; doi:10.1371/journal.pone.0286810)
Supplement: S1 Data — (ZIP) [file pone.0286810.s001.zip › vicsek_reflectiveboundary_modelcode.m]

clear all
close all
Tmax=1000;
L=7; % domain size
epsilon=0.5;% rflection of individual L-epsilon
noise=0.1; % noise
N=16; % particle number
r=2.5; % interacting radius
vel=0.03; % absolute velocity
dt=1;%time interval between two updatings of the directions and position
PERIODIC=1; % 1: periodic boundary condition
%% Initial condition
% x=L*rand(1,1);
% y1=L*rand(1,1);
% x2=x1+1;
% y2=y1+1;
x=L*rand(1,N);
y=L*rand(1,N);
c=NaN(2,N,Tmax+1);
theta=2*pi*(rand(1,N));
% theta1=2*pi*(rand(1,1)); % randomly distributed
% theta2=theta1+(pi/6);
% x=[x1 x2];
% y=[y1 y2];
% theta=[theta1 theta2];
c(:,:,1)=[x;y];
velocity_newx=zeros(1,N);
velocity_newy=zeros(1,N);
new_x=zeros(1,N);
new_y=zeros(1,N); 
velocity_x=zeros(1,N);
velocity_y=zeros(1,N);
old_x=zeros(1,N);
old_y=zeros(1,N);
theta_1=zeros(1,N);
D = zeros(N,N);
for t=1:Tmax
    %% Calculation of average angle in the interacting circle
    for i = 1:N
        for j = 1:N
            D(i,j) = sqrt((c(1,i,t)-c(1,j,t))^2+(c(2,i,t)-c(2,j,t))^2);
        end
    end
    for i = 1:N
        list=find(D(i,:)<r);%makes a list of row index for values <r for each column 1:N
        theta_1(i) = atan2(sum(sin(theta(list))),sum(cos(theta(list))));% find the average theta for the points that indexed in  list
    end
 % first update 

   for i=1:N
    velocity_x(i)=vel*cos(theta_1(i));
    velocity_y(i)=vel*sin(theta_1(i));
    old_x(i)=c(1,i,t)+velocity_x(i)*dt;
    old_y(i)=c(2,i,t)+velocity_y(i)*dt;
   end 
    %bounce of the walls
 
    for i=1:N
    if (old_x(i)>L-epsilon)&&(old_x(i)<=L)&&(old_y(i)>L-old_x(i))&&(old_y(i)<old_x(i)) %bounce right wall
        if (velocity_x(i)>0)
            velocity_newx(i)=-velocity_x(i);
            velocity_newy(i)=velocity_y(i);
        else
            velocity_newx(i)=velocity_x(i);
            velocity_newy(i)=velocity_y(i);
        end
        new_x(i)=c(1,i,t)+velocity_newx(i)*dt;
        new_y(i)=c(2,i,t)+velocity_newy(i)*dt;
    elseif (old_x(i)<epsilon)&&(old_x(i)>=0)&&(old_y(i)<L-old_x(i))&&(old_y(i)>old_x(i))%bounce left wall
        if (velocity_x(i)<0)%||(-velocity_x(i)>velocity_y(i))
             velocity_newx(i)=-velocity_x(i);
             velocity_newy(i)= velocity_y(i);
        else
             velocity_newx(i)=velocity_x(i);
             velocity_newy(i)= velocity_y(i);
        end
        new_x(i)=c(1,i,t)+velocity_newx(i)*dt;
        new_y(i)=c(2,i,t)+velocity_newy(i)*dt;
    elseif (old_y(i)>L-epsilon)&&(old_y(i)<=L)&&(old_x(i)>L-old_y(i))&&(old_x(i)<old_y(i)) %bounce topwall
        if (velocity_y(i)>0)%||(velocity_y(i)>velocity_x(i))
             velocity_newx(i)=velocity_x(i);
             velocity_newy(i)=-velocity_y(i);
        else
             velocity_newx(i)=velocity_x(i);
             velocity_newy(i)=velocity_y(i);
        end
        new_x(i)=c(1,i,t)+velocity_newx(i)*dt;
        new_y(i)=c(2,i,t)+velocity_newy(i)*dt;
    elseif (old_y(i)<epsilon)&&(old_y(i)>=0)&&(old_x(i)>old_y(i))&&(old_x(i)<L-old_y(i))%bounce bottom wall
        if (velocity_y(i)<0)%||(-velocity_y(i)>velocity_x(i))
            velocity_newx(i)=velocity_x(i);
            velocity_newy(i)=-velocity_y(i);
        else
             velocity_newx(i)=velocity_x(i);
             velocity_newy(i)=velocity_y(i); 
        end
        new_x(i)=c(1,i,t)+velocity_newx(i)*dt;
        new_y(i)=c(2,i,t)+velocity_newy(i)*dt;
    elseif ((old_x(i)>L-epsilon)&&(old_y(i)>L-epsilon))&&(old_x(i)==old_y(i))
        rv=rand;
                if rv<0.5
                      velocity_newx(i)=-velocity_x(i);
                      velocity_newy(i)=velocity_y(i);
                elseif rv>=0.5
                      velocity_newx(i)=velocity_x(i);
                      velocity_newy(i)=-velocity_y(i);
                end
         new_x(i)=c(1,i,t)+velocity_newx(i)*dt;
         new_y(i)=c(2,i,t)+velocity_newy(i)*dt;
     elseif ((old_x(i)<epsilon)&&(old_y(i)>L-epsilon))&&(old_x(i)==old_y(i))
        rv=rand;
                if rv<0.5
                      velocity_newx(i)=-velocity_x(i);
                      velocity_newy(i)=velocity_y(i);
                elseif rv>=0.5
                      velocity_newx(i)=velocity_x(i);
                      velocity_newy(i)=-velocity_y(i);
                end
        new_x(i)=c(1,i,t)+velocity_newx(i)*dt;
        new_y(i)=c(2,i,t)+velocity_newy(i)*dt;    

     elseif ((old_x(i)<epsilon)&&(old_y(i)<epsilon))&&(old_x(i)==old_y(i))
        rv=rand;
                if rv<0.5
                      velocity_newx(i)=-velocity_x(i);
                      velocity_newy(i)=velocity_y(i);
                elseif rv>=0.5
                      velocity_newx(i)=velocity_x(i);
                      velocity_newy(i)=-velocity_y(i);
                end
         new_x(i)=c(1,i,t)+velocity_newx(i)*dt;
         new_y(i)=c(2,i,t)+velocity_newy(i)*dt;   
     elseif ((old_x(i)>L-epsilon)&&(old_y(i)<epsilon))&&(old_x(i)==old_y(i))
        rv=rand;
                if rv<0.5
                      velocity_newx(i)=-velocity_x(i);
                      velocity_newy(i)=velocity_y(i);
                elseif rv>=0.5
                      velocity_newx(i)=velocity_x(i);
                      velocity_newy(i)=-velocity_y(i);
                end
         new_x(i)=c(1,i,t)+velocity_newx(i)*dt;
         new_y(i)=c(2,i,t)+velocity_newy(i)*dt;   
    else % no bounce
        velocity_newx(i)=velocity_x(i);
        velocity_newy(i)=velocity_y(i);
        new_x(i)= c(1,i,t)+velocity_newx(i)*dt;
        new_y(i)= c(2,i,t)+velocity_newy(i)*dt;
    end
    end
    figure(1);clf;hold on
    u=velocity_newx;
    v=velocity_newy;
    
    xl=find(new_x<0);
    xr=find(new_x>L);
    yb=find(new_y<0);
    yt=find(new_y>L);
    new_x(xl)=eps;
    new_x(xr)=L-eps;
    new_y(yb)=eps;
    new_y(yt)=L-eps;
 
    c(1,:,t+1)=new_x;
    c(2,:,t+1)=new_y;
    theta=atan2(v,u)+noise*(randn(1,N));
    
    quiver(c(1,:,t),c(2,:,t),u,v,0.2,'r','filled')
    plot([0 L L 0 0],[0 0 L L 0],'k--')
    title(['r=',num2str(r)])
    axis equal
    axis([-1 L+1 -1 L+1])
    pause(0.1)
    
end
for i=1:N
    for t=1:Tmax
     xmat(i,t)=c(1,i,t);   
     ymat(i,t)=c(2,i,t);       
    end
end
save('16NL7eta01R205vicseksb_10')
