# Supplementary material for: An examination of force maps targeted at orientation interactions in moving groups
Source: PLoS One. 2023 Sep 7;18(9):e0286810. doi: 10.1371/journal.pone.0286810 (PMC10484433; doi:10.1371/journal.pone.0286810)
Supplement: S1 Data — (ZIP) [file pone.0286810.s001.zip › vicseknoboundary_modelcode.m]

clear all
close all
Tmax=1000;
L=7; % domain size
noise=0.1; % noise
N=4; % particle number
r=1.5; % interacting radius
vel=0.03; % absolute velocity 
dt=1;%time interval between two updatings of the directions and position
% Initial condition
x=L*rand(1,N);
y=L*rand(1,N);
theta=2*pi*(rand(1,N)); % randomly distributed
c=NaN(2,N,Tmax+1);
c(:,:,1)=[x;y];

for t=1:Tmax
    %% Calculation of average angle in the interacting circle
        D = zeros(N,N);
        for i = 1:N
            for j = 1:N
                D(i,j) = sqrt((c(1,i,t)-c(1,j,t))^2+(c(2,i,t)-c(2,j,t))^2);
            end
        end     
      

  theta_1=zeros(1,N);
   for i = 1:N
       list=find(D(i,:)<r);%makes a list of row index for values btw 0 & r for each column 1:N
    
            theta_1(i) = atan2(sum(sin(theta(list))),sum(cos(theta(list))));% find the average theta for the points that indexed in  list
      
   end
   % Update
   theta= theta_1+noise*(randn(1,N)); %atan2((sin(theta_1)+sin(theta_2)),(cos(theta_1)+cos(theta_2)))+noise*(randn(1,N));
%   c(1,:,t+1)=mod(c(1,:,t)+vel*cos(theta)*dt,L);
%   c(2,:,t+1)=mod(c(2,:,t)+vel*sin(theta)*dt,L);
  
  c(1,:,t+1)=c(1,:,t)+vel*cos(theta)*dt;
  c(2,:,t+1)=c(2,:,t)+vel*sin(theta)*dt;
  
   % Figure
   u=vel*cos(theta);
   v=vel*sin(theta);
   quiver(c(1,:,t),c(2,:,t),u,v,0.2,'r','filled')
   title(['r=',num2str(r)])
   axis equal
   axis([-2*L 2*L -2*L 2*L])
   pause(0.1)
end
for i=1:N
    for t=1:Tmax
     xmat(i,t)=c(1,i,t);   
     ymat(i,t)=c(2,i,t);       
    end
end
 save('4NL7eta01R105vicseknoboundary_50')
